# Supplementary material for: Curation of the AMRFinderPlus databases: applications, functionality and impact
Source: Microb Genom. 2022 Jun 8;8(6):mgen000832. doi: 10.1099/mgen.0.000832 (PMC9455714; doi:10.1099/mgen.0.000832)
Supplement: Supplementary material 1 [file mgen-8-832-s001.xlsx]

## Sheet: Sheet1
Check	Feature	Explanation
Parent family with only one child family	Tree topology	If a parent node in the hierarchy only has one child node, curators are alerted. This state is allowed.
Families of trusted sources with no original proteins	Tree topology	If an entire family consists of proteins curated by another group. This state is allowed.
Live alleles of trustable sources with no proteins	Tree topology	No proteins for this sequence exist in GenBank.
Leaf non-allelic families of non-trustable sources with no proteins	Tree topology	Leaf node has no protein.
Families with allele and non-allele children	Tree topology	If a family contains both genes (multiple proteins that point to a single gene symbol) and alleles (a gene symbol that contains only one protein), curators are alerted. This state is allowed.
Child is not reportable, parent is reportable	Tree topology	If a child node is not reportable (i.e., gene is no longer called), but the parent node is reportable, curators are alerted. This state is allowed.
Child is reportable, parent is not reportable	Tree topology	If a parent node is not reportable (i.e., gene is no longer called), but the child node is reportable, curators are alerted. This state is allowed.
Submitted alleles with no DNA	Alleles	If an allele has no underlying sequence, curators are alerted.
Submitted alleles HUPped too long	Alleles	If an allele submitted for curation by NCBI has, by the submitters' request, been held by submitters until publication for too long, curators are notified
Allele submissions with a bad DNA	Alleles	If underlying sequence has problems (e.g., N's in sequence), then curators are alerted
Submitted alleles with problems	Alleles	If an allele has errors, such as frameshifts or stop codons, curators are alerted.
Inconsistent allele source	Alleles	If a protein has a different source (i.e., a particular curation effect) than other members of the family, curator are notified. This state is allowed
Non-reviewed (novel) reportable families	Protein quality	If a family is deemed reportable but has not been flagged as reviewed by curators, curators are alerted.
Non-reviewed (novel) reportable proteins	Protein quality	If a protein is deemed reportable but has not been flagged as reviewed by curators, curators are alerted.
Provisional reportable families	Protein quality	If a node's product name or gene symbol is in conflict with a higher level node due to nomenclature discrepancies, curators are alerted. This state is allowed.
Proteins of the families we assign alleles for with no DNA	Protein quality	If a protein has no nucleotide sequence, curators are alerted. This state is allowed.
Families with no full-length X-free proteins	Protein quality	If a family has no full length proteins, curators are notified.
Partial proteins	Protein quality	If a protein is partial length or has partial in the protein name, then curators are alerted.
Partial and extended proteins	Protein quality	If a protein has been identified as partial and extended length, curators are notified.
Partial, non-published beta-lactamase alleles from trusted sources	Protein quality	If a beta-lactamase allele acquired from trusted databases is a partial protein, curators are notified
Proteins with Xs	Protein quality	If a protein has an "X" in the sequence, curators are alerted.
Proteins named 'fusion', but not fusions	Protein quality	If a protein is contains the term "fusion" in the product name but is not a fusion protein, curators are alerted.
Dead non-replaced proteins	Protein quality	If a protein accession is no longer live in GenBank, curators are alerted.
Invalid organism	Protein quality	If a protein is acquired from an invalid organim, such as a eukaryote, curators are alerted.
Allele name does not match the allele symbol	Family names	If the allele name described in the product name differs from the allele symbol, curators are alerted. This is an allowed state.
Leaf family name does not match the family symbol	Family names	If the leaf node id differs from the family name, curators are alerted. This is an allowed state.
Family id does not agree with bacterial gene nomenclature	Family names	If a node id differs significantly from standard bacterial gene nomenclature, curators are alerted. This is an allowed stte.
Reportable family with no curated name	Family names	If a gene family is reportable, but it lacks a product name, curators are alerted. This is an allowed state
Duplicate family name	Family names	If two families (nodes) share the same product name, curators are alerted. This is an allowe state.
Allele symbol = parent family gene symbol	Gene symbols	If an allele's gene symbol is identical to its parent family's gene symbol, curators are alerted. This is an allowed state.
Disjoint gene symbol	Gene symbols	If a gene symbol is reported for different levels of the hieararcy, curators are alerted. This is an allowed state.
Bad gene symbol	Gene symbols	If a gene symbol is non-standard, curators are alerted. This is an allowed state.
Same gene symbol, but different name	Gene symbols	If the same reported gene symbol is linked to multiple product names, curators are alerted. This is an allowed state.
Gene symbol is not an identifier of some family	Gene symbols	If a gene symbol diverges significantly from any node id, curators are alerted. This is an allowed state.
Family id is used in the name, but is different from the gene symbol	Gene symbols	If a gene family id is found in the product name, but it does not match the gene symbol, then curators are alerted. This is an allowed state.
Allelic gene symbol is shared by other families	Gene symbols	If an allelic gene symbol is used by multiple families, curators are alerted.
Different family name in VF and GPIPE_BCT	HMMs and GPIPE_BCT	If the gene family name in the AMRFinderPlus database differs from the product name found in NCBI's Protein Family Model HMM database, curators are alerted.
Different gene symbol in VF and GPIPE_BCT	HMMs and GPIPE_BCT	If the gene symbol in the AMRFinderPlus database differs from the gene symbol found in NCBI's Protein Family Model HMM database, curators are alerted.
Core reportable proteins not covered by HMM at any level	HMMs and GPIPE_BCT	If a protein has a scope of "core" but is not hit by any HMM in AMRFinderPlus, curators are alerted. This is an allowed state.
Families we assign alleles for with no HMM	HMMs and GPIPE_BCT	If an allele is assigned by NCBI and belongs to a family lacking an HMM, curators are alerted. This is an allowed state.
Core reportable, non-allelic families with no HMM	HMMs and GPIPE_BCT	If a protein is not identified by an HMM, curators are alerted. This is an allowed state.
Best HMM is not an ancestor	HMMs and GPIPE_BCT	If a protein is hit by an HMM, but that HMM's gene family is not considered to be an ancestor, curators are alerted. This is an allowed state.
Best HMM is not the closest ancestor	HMMs and GPIPE_BCT	If a protein is hit by an HMM, but that HMM's gene family is not considered to be the closest ancestor, curators are alerted. This is an allowed state.
HMM hits: FP	HMMs and GPIPE_BCT	If a protein is hit by an HMM, but it does not belong to that HMM's family, curators are alerted.
HMM hits: FN	HMMs and GPIPE_BCT	If a protein is not hit by an HMM belonging to a higher level node, but it does belong in that part of the hierarchy, curators are alerted. This is an allowed state.
HMMs with no proteins	HMMs and GPIPE_BCT	If a gene family is identified by an HMM but there are no proteins linked to that HMM's node, curators are alerted. This is an allowed state.
Different family name in VF and Blast Rule	Blast Rules	If the gene family name in the AMRFinderPlus database differs from the product name found in NCBI's Protein Family Model BlastRules database, curators are alerted. This is an allowed state.
Different gene symbol in VF and Blast Rule	Blast Rules	If the gene symbol in the AMRFinderPlus database differs from the gene symbol found in NCBI's Protein Family Model BlastRules database, curators are alerted. This is an allowed state.
Blast Rule proteins in PGAP database, but not in AMR database	Blast Rules	If the proteins associated with a BlastRule used by AMRFinderPlus are not found in the Reference Gene Catalog, but do exist in NCBI's PGAP database, then curators are alerted. This is an allowed state.
No Blast Rule, no HMM	Blast Rules	If a gene family lacks both a BlastRule and an HMM, curators are alerted. This is an allowed state.
Point mutations RefSeq sequences	Family consistency by BLASTP	If the reference sequence used for point mutation detection lacks a GenBank sequence (but has a RefSeq sequence), curators are alerted. This is an allowed state.
Reportable, but non-publishable proteins Publication (valid after .asn-files are prepared)	Family consistency by BLASTP	If a protein meets basic checks, but curators have decided this protein should not be released publicly, curators are notified.
AMR proteins with a different WP name Publication (valid after .asn-files are prepared)	Family consistency by BLASTP	If the product name used by AMRFinderPlus differs from the product name of the RefSeq sequence, curators are alerted. This is an allowed state.
Provisional families of AMRFinder	Family consistency by BLASTP	If a node's product name or gene symbol is in conflict with a higher level node due to nomenclature discrepancies, curators are alerted. This state is allowed.
